# Supplementary material for: Autophagy Dysregulation in Metabolic Associated Fatty Liver Disease: A New Therapeutic Target
Source: Int J Mol Sci. 2022 Sep 2;23(17):10055. doi: 10.3390/ijms231710055 (PMC9456355; doi:10.3390/ijms231710055)
Supplement: Supplementary file 1 [file ijms-23-10055-s001.zip › Table S1.xlsx]

## Sheet: string_interactions
Table S1. The scores of STRING interactions.
#node1	node2	node1_string_id	node2_string_id	neighborhood_on_chromosome	gene_fusion	phylogenetic_cooccurrence	homology	coexpression	experimentally_determined_interaction	database_annotated	automated_textmining	combined_score
AKT1	MTOR	9606.ENSP00000451828	9606.ENSP00000354558	0	0	0	0	0.081	0.904	0.9	0.991	0.999
ATG7	MAP1LC3B	9606.ENSP00000346437	9606.ENSP00000268607	0	0	0	0	0.066	0.942	0.6	0.976	0.999
MAP1LC3B	SQSTM1	9606.ENSP00000268607	9606.ENSP00000374455	0	0	0	0	0.071	0.931	0.6	0.995	0.999
MAP1LC3B	ATG7	9606.ENSP00000268607	9606.ENSP00000346437	0	0	0	0	0.066	0.942	0.6	0.976	0.999
MMP9	TIMP1	9606.ENSP00000361405	9606.ENSP00000218388	0	0	0	0	0.063	0.522	0.8	0.99	0.999
MTOR	AKT1	9606.ENSP00000354558	9606.ENSP00000451828	0	0	0	0	0.081	0.904	0.9	0.991	0.999
SQSTM1	MAP1LC3B	9606.ENSP00000374455	9606.ENSP00000268607	0	0	0	0	0.071	0.931	0.6	0.995	0.999
TIMP1	MMP9	9606.ENSP00000218388	9606.ENSP00000361405	0	0	0	0	0.063	0.522	0.8	0.99	0.999
AKT1	PIK3CA	9606.ENSP00000451828	9606.ENSP00000263967	0	0	0	0	0.064	0.88	0.9	0.903	0.998
ATG5	ATG7	9606.ENSP00000358072	9606.ENSP00000346437	0	0	0	0	0.093	0.577	0.8	0.985	0.998
ATG7	ATG5	9606.ENSP00000346437	9606.ENSP00000358072	0	0	0	0	0.093	0.577	0.8	0.985	0.998
BECN1	VMP1	9606.ENSP00000355231	9606.ENSP00000262291	0	0	0	0	0.065	0.27	0.8	0.992	0.998
PIK3CA	AKT1	9606.ENSP00000263967	9606.ENSP00000451828	0	0	0	0	0.064	0.88	0.9	0.903	0.998
VMP1	BECN1	9606.ENSP00000262291	9606.ENSP00000355231	0	0	0	0	0.065	0.27	0.8	0.992	0.998
BECN1	MAP1LC3B	9606.ENSP00000355231	9606.ENSP00000268607	0	0	0	0	0.065	0.14	0.9	0.938	0.994
MAP1LC3B	BECN1	9606.ENSP00000268607	9606.ENSP00000355231	0	0	0	0	0.065	0.14	0.9	0.938	0.994
HMOX1	NFE2L2	9606.ENSP00000216117	9606.ENSP00000380252	0	0	0	0	0	0	0.9	0.916	0.991
NFE2L2	HMOX1	9606.ENSP00000380252	9606.ENSP00000216117	0	0	0	0	0	0	0.9	0.916	0.991
ATG5	BECN1	9606.ENSP00000358072	9606.ENSP00000355231	0	0	0	0	0.112	0.065	0.65	0.968	0.989
ATG5	IRGM	9606.ENSP00000358072	9606.ENSP00000428220	0	0	0	0	0	0.27	0	0.986	0.989
BECN1	ATG5	9606.ENSP00000355231	9606.ENSP00000358072	0	0	0	0	0.112	0.065	0.65	0.968	0.989
IRGM	ATG5	9606.ENSP00000428220	9606.ENSP00000358072	0	0	0	0	0	0.27	0	0.986	0.989
ATG5	MAP1LC3B	9606.ENSP00000358072	9606.ENSP00000268607	0	0	0	0	0.049	0.392	0.6	0.922	0.979
MAP1LC3B	ATG5	9606.ENSP00000268607	9606.ENSP00000358072	0	0	0	0	0.049	0.392	0.6	0.922	0.979
AKT1	BECN1	9606.ENSP00000451828	9606.ENSP00000355231	0	0	0	0	0	0.69	0	0.928	0.977
BECN1	AKT1	9606.ENSP00000355231	9606.ENSP00000451828	0	0	0	0	0	0.69	0	0.928	0.977
ATG5	SQSTM1	9606.ENSP00000358072	9606.ENSP00000374455	0	0	0	0	0.052	0.27	0.6	0.92	0.974
SQSTM1	ATG5	9606.ENSP00000374455	9606.ENSP00000358072	0	0	0	0	0.052	0.27	0.6	0.92	0.974
ATG7	BECN1	9606.ENSP00000346437	9606.ENSP00000355231	0	0	0	0	0.081	0.182	0	0.966	0.972
BECN1	ATG7	9606.ENSP00000355231	9606.ENSP00000346437	0	0	0	0	0.081	0.182	0	0.966	0.972
MTOR	PIK3CA	9606.ENSP00000354558	9606.ENSP00000263967	0	0	0	0.541	0.062	0.347	0.9	0.782	0.957
PIK3CA	MTOR	9606.ENSP00000263967	9606.ENSP00000354558	0	0	0	0.541	0.062	0.347	0.9	0.782	0.957
MTOR	PRKAB1	9606.ENSP00000354558	9606.ENSP00000229328	0	0	0	0	0.067	0.122	0.9	0.494	0.953
PRKAB1	MTOR	9606.ENSP00000229328	9606.ENSP00000354558	0	0	0	0	0.067	0.122	0.9	0.494	0.953
AKT1	CASP3	9606.ENSP00000451828	9606.ENSP00000311032	0	0	0	0	0	0.475	0	0.882	0.935
CASP3	AKT1	9606.ENSP00000311032	9606.ENSP00000451828	0	0	0	0	0	0.475	0	0.882	0.935
BECN1	MTOR	9606.ENSP00000355231	9606.ENSP00000354558	0	0	0	0	0.064	0.468	0	0.878	0.934
BECN1	SQSTM1	9606.ENSP00000355231	9606.ENSP00000374455	0	0	0	0	0	0.27	0	0.913	0.934
MTOR	BECN1	9606.ENSP00000354558	9606.ENSP00000355231	0	0	0	0	0.064	0.468	0	0.878	0.934
SQSTM1	BECN1	9606.ENSP00000374455	9606.ENSP00000355231	0	0	0	0	0	0.27	0	0.913	0.934
ATG7	SQSTM1	9606.ENSP00000346437	9606.ENSP00000374455	0	0	0	0	0	0.27	0	0.91	0.931
SQSTM1	ATG7	9606.ENSP00000374455	9606.ENSP00000346437	0	0	0	0	0	0.27	0	0.91	0.931
BECN1	PRKAB1	9606.ENSP00000355231	9606.ENSP00000229328	0	0	0	0	0.062	0.137	0.9	0.242	0.93
PRKAB1	BECN1	9606.ENSP00000229328	9606.ENSP00000355231	0	0	0	0	0.062	0.137	0.9	0.242	0.93
BECN1	IRGM	9606.ENSP00000355231	9606.ENSP00000428220	0	0	0	0	0	0.27	0	0.892	0.918
IRGM	BECN1	9606.ENSP00000428220	9606.ENSP00000355231	0	0	0	0	0	0.27	0	0.892	0.918
BAX	CASP3	9606.ENSP00000293288	9606.ENSP00000311032	0	0	0	0	0	0.374	0	0.845	0.899
CASP3	BAX	9606.ENSP00000311032	9606.ENSP00000293288	0	0	0	0	0	0.374	0	0.845	0.899
BECN1	CASP3	9606.ENSP00000355231	9606.ENSP00000311032	0	0	0	0	0	0.295	0	0.856	0.894
CASP3	BECN1	9606.ENSP00000311032	9606.ENSP00000355231	0	0	0	0	0	0.295	0	0.856	0.894
MTOR	SQSTM1	9606.ENSP00000354558	9606.ENSP00000374455	0	0	0	0	0	0.486	0	0.781	0.882
SQSTM1	MTOR	9606.ENSP00000374455	9606.ENSP00000354558	0	0	0	0	0	0.486	0	0.781	0.882
BECN1	PIK3CA	9606.ENSP00000355231	9606.ENSP00000263967	0	0	0	0	0.064	0.302	0.72	0.363	0.867
PIK3CA	BECN1	9606.ENSP00000263967	9606.ENSP00000355231	0	0	0	0	0.064	0.302	0.72	0.363	0.867
ATG5	MTOR	9606.ENSP00000358072	9606.ENSP00000354558	0	0	0	0	0	0.16	0	0.81	0.833
MTOR	ATG5	9606.ENSP00000354558	9606.ENSP00000358072	0	0	0	0	0	0.16	0	0.81	0.833
ATG5	CASP3	9606.ENSP00000358072	9606.ENSP00000311032	0	0	0	0	0.062	0.159	0	0.788	0.819
CASP3	ATG5	9606.ENSP00000311032	9606.ENSP00000358072	0	0	0	0	0.062	0.159	0	0.788	0.819
AKT1	MMP9	9606.ENSP00000451828	9606.ENSP00000361405	0	0	0	0	0.062	0	0	0.811	0.815
MMP9	AKT1	9606.ENSP00000361405	9606.ENSP00000451828	0	0	0	0	0.062	0	0	0.811	0.815
AKT1	HMOX1	9606.ENSP00000451828	9606.ENSP00000216117	0	0	0	0	0	0.23	0	0.749	0.799
HMOX1	AKT1	9606.ENSP00000216117	9606.ENSP00000451828	0	0	0	0	0	0.23	0	0.749	0.799
NFE2L2	SQSTM1	9606.ENSP00000380252	9606.ENSP00000374455	0	0	0	0	0	0.494	0	0.614	0.796
SQSTM1	NFE2L2	9606.ENSP00000374455	9606.ENSP00000380252	0	0	0	0	0	0.494	0	0.614	0.796
ATG7	MTOR	9606.ENSP00000346437	9606.ENSP00000354558	0	0	0	0	0.049	0.067	0	0.787	0.794
MTOR	ATG7	9606.ENSP00000354558	9606.ENSP00000346437	0	0	0	0	0.049	0.067	0	0.787	0.794
AKT1	NFE2L2	9606.ENSP00000451828	9606.ENSP00000380252	0	0	0	0	0	0.315	0	0.686	0.776
NFE2L2	AKT1	9606.ENSP00000380252	9606.ENSP00000451828	0	0	0	0	0	0.315	0	0.686	0.776
CASP3	MAP1LC3B	9606.ENSP00000311032	9606.ENSP00000268607	0	0	0	0	0	0.06	0	0.767	0.772
CASP3	MMP9	9606.ENSP00000311032	9606.ENSP00000361405	0	0	0	0	0.063	0	0	0.766	0.772
MAP1LC3B	CASP3	9606.ENSP00000268607	9606.ENSP00000311032	0	0	0	0	0	0.06	0	0.767	0.772
MMP9	CASP3	9606.ENSP00000361405	9606.ENSP00000311032	0	0	0	0	0.063	0	0	0.766	0.772
AKT1	BAX	9606.ENSP00000451828	9606.ENSP00000293288	0	0	0	0	0.061	0.27	0	0.682	0.763
BAX	AKT1	9606.ENSP00000293288	9606.ENSP00000451828	0	0	0	0	0.061	0.27	0	0.682	0.763
CASP3	HMOX1	9606.ENSP00000311032	9606.ENSP00000216117	0	0	0	0	0	0	0	0.762	0.762
HMOX1	CASP3	9606.ENSP00000216117	9606.ENSP00000311032	0	0	0	0	0	0	0	0.762	0.762
AKT1	ATG5	9606.ENSP00000451828	9606.ENSP00000358072	0	0	0	0	0.048	0.057	0	0.738	0.744
ATG5	AKT1	9606.ENSP00000358072	9606.ENSP00000451828	0	0	0	0	0.048	0.057	0	0.738	0.744
MAP1LC3B	MTOR	9606.ENSP00000268607	9606.ENSP00000354558	0	0	0	0	0	0.058	0	0.739	0.743
MTOR	MAP1LC3B	9606.ENSP00000354558	9606.ENSP00000268607	0	0	0	0	0	0.058	0	0.739	0.743
AKT1	MAP1LC3B	9606.ENSP00000451828	9606.ENSP00000268607	0	0	0	0	0	0.103	0	0.709	0.728
MAP1LC3B	AKT1	9606.ENSP00000268607	9606.ENSP00000451828	0	0	0	0	0	0.103	0	0.709	0.728
ATG5	VMP1	9606.ENSP00000358072	9606.ENSP00000262291	0	0	0	0	0.062	0	0	0.718	0.725
VMP1	ATG5	9606.ENSP00000262291	9606.ENSP00000358072	0	0	0	0	0.062	0	0	0.718	0.725
AKT1	ATG7	9606.ENSP00000451828	9606.ENSP00000346437	0	0	0	0	0.045	0.059	0	0.717	0.723
ATG7	AKT1	9606.ENSP00000346437	9606.ENSP00000451828	0	0	0	0	0.045	0.059	0	0.717	0.723
CASP3	MTOR	9606.ENSP00000311032	9606.ENSP00000354558	0	0	0	0	0	0.057	0	0.71	0.714
MTOR	CASP3	9606.ENSP00000354558	9606.ENSP00000311032	0	0	0	0	0	0.057	0	0.71	0.714
ATG7	CASP3	9606.ENSP00000346437	9606.ENSP00000311032	0	0	0	0	0.062	0.065	0	0.699	0.713
CASP3	ATG7	9606.ENSP00000311032	9606.ENSP00000346437	0	0	0	0	0.062	0.065	0	0.699	0.713
CASP3	NFE2L2	9606.ENSP00000311032	9606.ENSP00000380252	0	0	0	0	0	0.213	0	0.65	0.712
NFE2L2	CASP3	9606.ENSP00000380252	9606.ENSP00000311032	0	0	0	0	0	0.213	0	0.65	0.712
AKT1	SQSTM1	9606.ENSP00000451828	9606.ENSP00000374455	0	0	0	0	0	0.104	0	0.684	0.705
SQSTM1	AKT1	9606.ENSP00000374455	9606.ENSP00000451828	0	0	0	0	0	0.104	0	0.684	0.705
CASP3	SQSTM1	9606.ENSP00000311032	9606.ENSP00000374455	0	0	0	0	0	0.057	0	0.696	0.701
SQSTM1	CASP3	9606.ENSP00000374455	9606.ENSP00000311032	0	0	0	0	0	0.057	0	0.696	0.701
ATG7	VMP1	9606.ENSP00000346437	9606.ENSP00000262291	0	0	0	0	0	0	0	0.673	0.673
VMP1	ATG7	9606.ENSP00000262291	9606.ENSP00000346437	0	0	0	0	0	0	0	0.673	0.673
HMOX1	SQSTM1	9606.ENSP00000216117	9606.ENSP00000374455	0	0	0	0	0.076	0.27	0	0.509	0.639
SQSTM1	HMOX1	9606.ENSP00000374455	9606.ENSP00000216117	0	0	0	0	0.076	0.27	0	0.509	0.639
HMOX1	MMP9	9606.ENSP00000216117	9606.ENSP00000361405	0	0	0	0	0.088	0	0	0.619	0.637
MMP9	HMOX1	9606.ENSP00000361405	9606.ENSP00000216117	0	0	0	0	0.088	0	0	0.619	0.637
BAX	BECN1	9606.ENSP00000293288	9606.ENSP00000355231	0	0	0	0	0.049	0.179	0	0.553	0.621
BECN1	BAX	9606.ENSP00000355231	9606.ENSP00000293288	0	0	0	0	0.049	0.179	0	0.553	0.621
IRGM	SQSTM1	9606.ENSP00000428220	9606.ENSP00000374455	0	0	0	0	0.062	0	0	0.604	0.612
SQSTM1	IRGM	9606.ENSP00000374455	9606.ENSP00000428220	0	0	0	0	0.062	0	0	0.604	0.612
AKT1	TIMP1	9606.ENSP00000451828	9606.ENSP00000218388	0	0	0	0	0	0.058	0	0.603	0.61
TIMP1	AKT1	9606.ENSP00000218388	9606.ENSP00000451828	0	0	0	0	0	0.058	0	0.603	0.61
ATG7	IRGM	9606.ENSP00000346437	9606.ENSP00000428220	0	0	0	0	0	0	0	0.595	0.595
IRGM	ATG7	9606.ENSP00000428220	9606.ENSP00000346437	0	0	0	0	0	0	0	0.595	0.595
ATN1	BECN1	9606.ENSP00000349076	9606.ENSP00000355231	0	0	0	0	0	0.27	0	0.421	0.559
BECN1	ATN1	9606.ENSP00000355231	9606.ENSP00000349076	0	0	0	0	0	0.27	0	0.421	0.559
CASP3	TIMP1	9606.ENSP00000311032	9606.ENSP00000218388	0	0	0	0	0	0	0	0.558	0.558
TIMP1	CASP3	9606.ENSP00000218388	9606.ENSP00000311032	0	0	0	0	0	0	0	0.558	0.558
NFE2L2	PIK3CA	9606.ENSP00000380252	9606.ENSP00000263967	0	0	0	0	0	0	0	0.536	0.536
PIK3CA	NFE2L2	9606.ENSP00000263967	9606.ENSP00000380252	0	0	0	0	0	0	0	0.536	0.536
CASP3	PIK3CA	9606.ENSP00000311032	9606.ENSP00000263967	0	0	0	0	0	0.075	0	0.513	0.53
PIK3CA	CASP3	9606.ENSP00000263967	9606.ENSP00000311032	0	0	0	0	0	0.075	0	0.513	0.53
MMP9	MTOR	9606.ENSP00000361405	9606.ENSP00000354558	0	0	0	0	0	0	0	0.528	0.528
MTOR	MMP9	9606.ENSP00000354558	9606.ENSP00000361405	0	0	0	0	0	0	0	0.528	0.528
BAX	MTOR	9606.ENSP00000293288	9606.ENSP00000354558	0	0	0	0	0	0.058	0	0.509	0.517
MTOR	BAX	9606.ENSP00000354558	9606.ENSP00000293288	0	0	0	0	0	0.058	0	0.509	0.517
BAX	HMOX1	9606.ENSP00000293288	9606.ENSP00000216117	0	0	0	0	0.063	0	0	0.503	0.514
HMOX1	BAX	9606.ENSP00000216117	9606.ENSP00000293288	0	0	0	0	0.063	0	0	0.503	0.514
MTOR	NFE2L2	9606.ENSP00000354558	9606.ENSP00000380252	0	0	0	0	0	0	0	0.513	0.513
NFE2L2	MTOR	9606.ENSP00000380252	9606.ENSP00000354558	0	0	0	0	0	0	0	0.513	0.513
BECN1	HMOX1	9606.ENSP00000355231	9606.ENSP00000216117	0	0	0	0	0	0	0	0.506	0.506
HMOX1	BECN1	9606.ENSP00000216117	9606.ENSP00000355231	0	0	0	0	0	0	0	0.506	0.506
ATG7	NFE2L2	9606.ENSP00000346437	9606.ENSP00000380252	0	0	0	0	0	0.074	0	0.464	0.482
NFE2L2	ATG7	9606.ENSP00000380252	9606.ENSP00000346437	0	0	0	0	0	0.074	0	0.464	0.482
SQSTM1	VMP1	9606.ENSP00000374455	9606.ENSP00000262291	0	0	0	0	0	0	0	0.482	0.482
VMP1	SQSTM1	9606.ENSP00000262291	9606.ENSP00000374455	0	0	0	0	0	0	0	0.482	0.482
HMOX1	TIMP1	9606.ENSP00000216117	9606.ENSP00000218388	0	0	0	0	0.09	0	0	0.45	0.478
TIMP1	HMOX1	9606.ENSP00000218388	9606.ENSP00000216117	0	0	0	0	0.09	0	0	0.45	0.478
AKT1	TMPRSS2	9606.ENSP00000451828	9606.ENSP00000381588	0	0	0	0	0	0.056	0	0.466	0.474
TMPRSS2	AKT1	9606.ENSP00000381588	9606.ENSP00000451828	0	0	0	0	0	0.056	0	0.466	0.474
AKT1	PRKAB1	9606.ENSP00000451828	9606.ENSP00000229328	0	0	0	0	0	0.114	0	0.426	0.47
PRKAB1	AKT1	9606.ENSP00000229328	9606.ENSP00000451828	0	0	0	0	0	0.114	0	0.426	0.47
BAX	NFE2L2	9606.ENSP00000293288	9606.ENSP00000380252	0	0	0	0	0	0	0	0.469	0.469
NFE2L2	BAX	9606.ENSP00000380252	9606.ENSP00000293288	0	0	0	0	0	0	0	0.469	0.469
BECN1	NFE2L2	9606.ENSP00000355231	9606.ENSP00000380252	0	0	0	0	0	0	0	0.466	0.466
NFE2L2	BECN1	9606.ENSP00000380252	9606.ENSP00000355231	0	0	0	0	0	0	0	0.466	0.466
IRGM	MAP1LC3B	9606.ENSP00000428220	9606.ENSP00000268607	0	0	0	0	0	0	0	0.46	0.46
MAP1LC3B	IRGM	9606.ENSP00000268607	9606.ENSP00000428220	0	0	0	0	0	0	0	0.46	0.46
HMOX1	MTOR	9606.ENSP00000216117	9606.ENSP00000354558	0	0	0	0	0	0	0	0.46	0.459
MTOR	HMOX1	9606.ENSP00000354558	9606.ENSP00000216117	0	0	0	0	0	0	0	0.46	0.459
HMOX1	MAP1LC3B	9606.ENSP00000216117	9606.ENSP00000268607	0	0	0	0	0	0	0	0.455	0.455
MAP1LC3B	HMOX1	9606.ENSP00000268607	9606.ENSP00000216117	0	0	0	0	0	0	0	0.455	0.455
BAX	MMP9	9606.ENSP00000293288	9606.ENSP00000361405	0	0	0	0	0	0	0	0.451	0.451
MMP9	BAX	9606.ENSP00000361405	9606.ENSP00000293288	0	0	0	0	0	0	0	0.451	0.451
MAP1LC3B	VMP1	9606.ENSP00000268607	9606.ENSP00000262291	0	0	0	0	0.064	0	0	0.419	0.433
VMP1	MAP1LC3B	9606.ENSP00000262291	9606.ENSP00000268607	0	0	0	0	0.064	0	0	0.419	0.433
MMP9	NFE2L2	9606.ENSP00000361405	9606.ENSP00000380252	0	0	0	0	0	0	0	0.425	0.424
NFE2L2	MMP9	9606.ENSP00000380252	9606.ENSP00000361405	0	0	0	0	0	0	0	0.425	0.424
ATG7	HMOX1	9606.ENSP00000346437	9606.ENSP00000216117	0	0	0	0	0.062	0.142	0	0.341	0.423
HMOX1	ATG7	9606.ENSP00000216117	9606.ENSP00000346437	0	0	0	0	0.062	0.142	0	0.341	0.423
ATG5	NFE2L2	9606.ENSP00000358072	9606.ENSP00000380252	0	0	0	0	0	0	0	0.423	0.422
NFE2L2	ATG5	9606.ENSP00000380252	9606.ENSP00000358072	0	0	0	0	0	0	0	0.423	0.422
MAP1LC3B	NFE2L2	9606.ENSP00000268607	9606.ENSP00000380252	0	0	0	0	0.077	0	0	0.395	0.418
NFE2L2	MAP1LC3B	9606.ENSP00000380252	9606.ENSP00000268607	0	0	0	0	0.077	0	0	0.395	0.418
ATN1: Atrophin-1; CASP3: caspase-3; DIO3: thyroid hormones; FNDC5: Irisin; HMOX1: HO-1; MTNR1B: melatonin receptor type 1B; NFE2L2: Nfr2; PIK3CA: PI3K; PRKAB1: AMPK; SQSTM1: p62; MAP1LC3B: LC3B; TMPRSS2: SARS-CoV-2 S protein.
